# Supplementary material for: An inducible and reversible system to regulate unsaturated fatty acid biosynthesis in C. elegans
Source: G3 (Bethesda). 2025 Mar 18;15(4):jkaf025. doi: 10.1093/g3journal/jkaf025 (PMC12005147; doi:10.1093/g3journal/jkaf025)
Supplement: jkaf025_Supplementary_Data [file jkaf025_supplementary_data.zip]

Archive with 2 entries (2 files):
- 5_Reagent_table.xlsx
- Supplemental_Material_G3-2025-405693.pdf
