# Supplementary material for: An inducible and reversible system to regulate unsaturated fatty acid biosynthesis in C. elegans
Source: G3 (Bethesda). 2025 Mar 18;15(4):jkaf025. doi: 10.1093/g3journal/jkaf025 (PMC12005147; doi:10.1093/g3journal/jkaf025)
Supplement: jkaf025_Supplementary_Data [file jkaf025_supplementary_data.zip › 5_Reagent_table.xlsx]

## Sheet: REAGENT TABLE
Data type	Experimental species	Symbol/name used in publication	Source – public	Source – published	Source – unpublished	Identifiers	New reagent	Comments
Data type (mandatory) Duplicate rows as needed. Order is flexible, but row titles must be preserved.	Experimental species (mandatory, "NA" okay)	Symbol/name used in publication (mandatory)	Source – public [stock center; company, data repository] (one of D,E,F mandatory)	Source -- published [PMID or 'this paper'] (one of D,E,F mandatory)	Source – unpublished [description, incl. lab of origin] (one of D,E,F mandatory)	Identifiers [format as ID_source:identifier] Separate multiple entries with semi-colon, space	New reagent (mandatory for new entities) Description, progenitor(s)	Comments (optional) Genotypes, purpose of reagent, additional information
strain, strain_background	E.coli OP50	OP50	WormBase / CGC		NA	RRID:WB-STRAIN:WBStrain00041969	NA	uracil auxothroph
strain, strain_background	C. elegans N2	N2	WormBase / CGC		NA	RRID:WB-STRAIN:WBStrain00000001	NA	Wild type
strain, strain_background	C. elegans DDM6	DDM6	NA	This paper	de Mendoza lab / Cochella lab	NA	strain used in this work	ieSi57 II; unc-119(ed3) III; fat-6(tm331) IV; fat-7(dme1[fat-7::3xflag::aid]) fat-5(tm420) V
sequence-based reagent	NA	Alt-R CRISPR-Cas9 tracr/ crRNA system for genome editing (insertion of AID-tags)	Integrated DNA technologies	This paper	NA	NA	Insertion of AID tag	craRNA sequence 5′- CTGCCGGCTGATAAACTCAT-3′
sequence-based reagent	NA	FAT-7 Forward	NA	This paper	NA	NA	Genotyping	TGGTTGGAAGCCATACGATACTTCTG
sequence-based reagent	NA	FAT-7 Reverse	NA	This paper	NA	NA	Genotyping	GATCACCAGAAAGGTACGCATGAGTAG
peptide, recombinant protein	NA	Cas-9	NA	This paper	Cochella lab	NA	Recombinant protein purified in house	from Staphylococcus aureus
chemical compound, drug	NA	Auxin / 3-indolacetic acid	Sigma-Aldrich			0	NA
chemical compound, drug	NA	OA/ Oleic acid	Sigma-Aldrich			#Cat O1008; RRID: SCR_008988	NA
chemical compound, drug	NA	LA/ Linoleic acid	Sigma-Aldrich			#Cat L1376; RRID: SCR_008988	NA
chemical compound, drug	NA	GLA/ Gamma linoleic acid	Sigma-Aldrich			#Cat L2378; RRID: SCR_008988	NA
chemical compound, drug	NA	AA/ Arachidonic acid	Sigma-Aldrich			#Cat A3611; RRID: SCR_008988	NA
chemical compound, drug	NA	EPA/ Eicosapentaenoic acid	Sigma-Aldrich			#Cat E2011; RRID: SCR_008988	NA
chemical compound, drug	NA	PUFA-3 (menhanden oil)	Matreya			#Cat 1171; RRID:SCR_013390	NA
chemical compound, drug	NA	Dibutylhydroxytolueno (BHT)	Sigma-Aldrich			#Cat W218405; RRID: SCR_008988	NA
chemical compound, drug	NA	Nile Red	Sigma-Aldrich			#Cat 72485; RRID: SCR_008988	NA
chemical compound, drug	NA	14N-ammonium chloride	Sigma-Aldrich			#Cat A9434; RRID: SCR_008989	NA
chemical compound, drug	NA	D-chloroform	Sigma-Aldrich			#Cat 225789; RRID: SCR_008990	NA
chemical compound, drug	NA	Uracil	Sigma-Aldrich			#Cat U0750; RRID: SCR_008991	NA
chemical compound, drug	NA	13C-D-glucose	Cortecnet			#Cat CC860P10	NA
chemical compound, drug	NA	12C-D-glucose	Millipore			#Cat 14431-43-7; RRID:SCR_008983	NA
chemical compound, drug	NA	α-FLAG	Sigma-Aldrich			#Cat F7425; RRID:AB_439687	NA
chemical compound, drug	NA	α-β-Actin	SantaCruz Biotech			#Cat SC47778; RRID: AB_626632	NA
chemical compound, drug	NA	Tween20	Promega			#Cat H5152, RRID:SCR_006724	NA
software, algorithm	NA	GCMSsolution	Shimadzu			https://www.ssi.shimadzu.com/products/gas-chromatograph-mass-spectrometry/gc-ms-software/gcmssolution/index.html	NA
software, algorithm	NA	GraphPad Prism 8	Graphpad			RRID:SCR_002798	NA
software, algorithm	NA	Adobe Illustrator 2021	Adobe			RRID:SCR_010279	NA
software, algorithm	NA	Fiji ImageJ	ImageJ			RRID:SCR_003070	NA
software, algorithm	NA	TopSpin 3.5	TopSpin			RRID:SCR_014227	NA
other	NA	GoTAQ qPCR Mastermix	Promega			#Cat 15596026; RRID:SCR_006724	NA
